# Supplementary material for: ESR1 gene amplification and MAP3K mutations are selected during adjuvant endocrine therapies in relapsing Hormone Receptor-positive, HER2-negative breast cancer (HR+ HER2- BC)
Source: PLoS Genet. 2023 Jan 3;19(1):e1010563. doi: 10.1371/journal.pgen.1010563 (PMC9839248; doi:10.1371/journal.pgen.1010563)
Supplement: S1 Table — (XLSX) [file pgen.1010563.s003.xlsx]

## Sheet: Supplementary Table S1
Supplementary Table S1: Detailed patient-level clinical and treatment data for the study cohort.
	Subject_ID	Sample_ID	Sample_Type	Invasive_Carcinoma_Dx_Age	T_Size	N_Status	Ki67	Menopausal_Status	Grade_primary	CTx_Class	ETx_Class	ETx_Class_Broad	Time_to_Relapse	Time_to_Death_or_Lc	Disease_Death_Specific	Time_from_relapse_to_death_or_lc	ESR1_Fish	ESR1_FISH_ratio	Tx_at_Relapse	Relapse_during_ET
	AER_003	AER_003_P	Primary	59	pT2>	Positive	60	Post	3	Anthracycline containing	AIs	TAM followed by AIs	46.9	121.8	1	74.9	NA	NA	hormone treatment	Yes
	AER_003	AER_003_M	Metastasis	59	pT2>	Positive	60	Post	3	Anthracycline containing	AIs	TAM followed by AIs	46.9	121.8	1	74.9	Amplified	2	hormone treatment	Yes
	AER_004	AER_004_P	Primary	60	pT2>	Positive	60	Post	x	No chemotherapy	TAM	TAM	51.8	87.2	1	35.4	NA	NA	hormone treatment	Yes
	AER_004	AER_004_M	Metastasis	60	pT2>	Positive	60	Post	x	No chemotherapy	TAM	TAM	51.8	87.2	1	35.4	Amplified	NA	hormone treatment	Yes
	AER_006	AER_006_P	Primary	57	pT1	Negative	18	Post	3	Other/Unk	TAM	TAM	98	105.9	1	7.9	NA	NA	chemotherapy	No
	AER_006	AER_006_M	Metastasis	57	pT1	Negative	18	Post	3	Other/Unk	TAM	TAM	98	105.9	1	7.9	NA	NA	chemotherapy	No
	AER_009	AER_009_P	Primary	59	pT1	Positive	29	Post	not available	No chemotherapy	AIs	AIs	74.2	86.9	1	12.7	Not Amplified	1	hormone treatment	No
	AER_009	AER_009_M	Metastasis	59	pT1	Positive	29	Post	not available	No chemotherapy	AIs	AIs	74.2	86.9	1	12.7	Amplified	NA	hormone treatment	No
	AER_011	AER_011_P	Primary	46	pT2>	Positive	35	Pre	not available	Other/Unk	LHRH+TAM	LHRH+TAM	9.8	18.2	1	8.4	NA	NA	hormone treatment	Yes
	AER_011	AER_011_M	Metastasis	46	pT2>	Positive	35	Pre	not available	Other/Unk	LHRH+TAM	LHRH+TAM	9.8	18.2	1	8.4	Polyploidy	5	hormone treatment	Yes
	AER_012	AER_012_P	Primary	58	pT1	Positive	23	Post	not available	No chemotherapy	AIs	AIs	96.7	233	1	136.3	NA	NA	hormone treatment	No
	AER_012	AER_012_M	Metastasis	58	pT1	Positive	23	Post	not available	No chemotherapy	AIs	AIs	96.7	233	1	136.3	Monosomy	1	hormone treatment	No
	AER_013	AER_013_P	Primary	58	pT2>	Positive	32	Post	2	Other/Unk	TAM	TAM	69.9	78.1	1	8.2	NA	NA	chemotherapy	No
	AER_013	AER_013_M	Metastasis	58	pT2>	Positive	32	Post	2	Other/Unk	TAM	TAM	69.9	78.1	1	8.2	Not Amplified	0.9	chemotherapy	No
	AER_014	AER_014_P	Primary	31	pT2>	Positive	40	Pre	3	Anthracycline containing	LHRH+TAM	LHRH+TAM	39.4	95.2	1	55.8	NA	NA	hormone treatment	Yes
	AER_014	AER_014_M	Metastasis	31	pT2>	Positive	40	Pre	3	Anthracycline containing	LHRH+TAM	LHRH+TAM	39.4	95.2	1	55.8	Complex	0.5	hormone treatment	Yes
	AER_016	AER_016_P	Primary	53	pT2>	Positive	69	Post	3	Anthracycline containing	TAM	TAM	68.6	73	1	4.4	NA	NA	hormone treatment	No
	AER_016	AER_016_M	Metastasis	53	pT2>	Positive	69	Post	3	Anthracycline containing	TAM	TAM	68.6	73	1	4.4	Not Amplified	1	hormone treatment	No
	AER_019	AER_019_P	Primary	61	pT1	Negative	40	Post	2	Other/Unk	TAM	TAM	83.5	112.2	1	28.7	NA	NA	chemotherapy	No
	AER_019	AER_019_M	Metastasis	61	pT1	Negative	40	Post	2	Other/Unk	TAM	TAM	83.5	112.2	1	28.7	Not Amplified	1.14	chemotherapy	No
	AER_020	AER_020_P	Primary	35	pT2>	Positive	27	Pre	3	Anthracycline containing	LHRH+TAM	LHRH+TAM	59.1	193.4	0	134.3	NA	NA	Other/Unk	Yes
	AER_020	AER_020_M	Metastasis	35	pT2>	Positive	27	Pre	3	Anthracycline containing	LHRH+TAM	LHRH+TAM	59.1	193.4	0	134.3	Polysomy	1.84	Other/Unk	Yes
	AER_022	AER_022_P	Primary	50	pT2>	Positive	31	Pre	3	No chemotherapy	LHRH+TAM	LHRH+TAM	27.2	96.5	1	69.3	NA	NA	hormone treatment	Yes
	AER_022	AER_022_M	Metastasis	50	pT2>	Positive	31	Pre	3	No chemotherapy	LHRH+TAM	LHRH+TAM	27.2	96.5	1	69.3	Not Amplified	1	hormone treatment	Yes
	AER_033	AER_033_P	Primary	53	pT2>	Positive	35	Pre	3	Anthracycline containing	AIs	TAM followed by AIs	84.7	93.4	1	8.7	NA	NA	hormone treatment	No
	AER_033	AER_033_M	Metastasis	53	pT2>	Positive	35	Pre	3	Anthracycline containing	AIs	TAM followed by AIs	84.7	93.4	1	8.7	Polysomy	1.6	hormone treatment	No
	AER_035	AER_035_P	Primary	39	pT2>	Positive	18	Pre	2	Anthracycline containing	LHRH+TAM	LHRH+TAM	106.8	213.6	0	106.8	NA	NA	chemotherapy	No
	AER_035	AER_035_M	Metastasis	39	pT2>	Positive	18	Pre	2	Anthracycline containing	LHRH+TAM	LHRH+TAM	106.8	213.6	0	106.8	NA	NA	chemotherapy	No
	AER_038	AER_038_P	Primary	63	pT1	Positive	35	Post	3	Anthracycline containing	AIs	AIs	48.1	82.7	1	34.6	NA	NA	chemotherapy	Yes
	AER_038	AER_038_M	Metastasis	63	pT1	Positive	35	Post	3	Anthracycline containing	AIs	AIs	48.1	82.7	1	34.6	Not Amplified	1	chemotherapy	Yes
	AER_046	AER_046_P	Primary	61	pT2>	Positive	15	Post	2	No chemotherapy	AIs	AIs	56.7	85.1	1	28.4	NA	NA	hormone treatment	Yes
	AER_046	AER_046_M	Metastasis	61	pT2>	Positive	15	Post	2	No chemotherapy	AIs	AIs	56.7	85.1	1	28.4	Not Amplified	1.21	hormone treatment	Yes
	AER_047	AER_047_P	Primary	36	pT1	Positive	15	Pre	2	Anthracycline containing	LHRH+TAM	LHRH+TAM	70.4	168.9	1	98.5	NA	NA	hormone treatment	No
	AER_047	AER_047_M	Metastasis	36	pT1	Positive	15	Pre	2	Anthracycline containing	LHRH+TAM	LHRH+TAM	70.4	168.9	1	98.5	Not Amplified	1	hormone treatment	No
	AER_048	AER_048_P	Primary	43	pT2>	Positive	32	Pre	2	Anthracycline containing	LHRH+TAM	LHRH+TAM	124.7	149.5	1	24.8	NA	NA	hormone treatment	No
	AER_048	AER_048_M	Metastasis	43	pT2>	Positive	32	Pre	2	Anthracycline containing	LHRH+TAM	LHRH+TAM	124.7	149.5	1	24.8	Polyploidy	1.12	hormone treatment	No
	AER_049	AER_049_P	Primary	39	pT2>	Positive	15	Pre	not available	No chemotherapy	LHRH+TAM	LHRH+TAM	8.7	12.5	1	3.8	NA	NA	chemotherapy	Yes
	AER_049	AER_049_M	Metastasis	39	pT2>	Positive	15	Pre	not available	No chemotherapy	LHRH+TAM	LHRH+TAM	8.7	12.5	1	3.8	Polyploidy	0.83	chemotherapy	Yes
	AER_050	AER_050_P	Primary	58	pT2>	Positive	48	Post	3	Anthracycline containing	AIs	AIs	48	56.6	1	8.6	NA	NA	Other/Unk	Yes
	AER_050	AER_050_M	Metastasis	58	pT2>	Positive	48	Post	3	Anthracycline containing	AIs	AIs	48	56.6	1	8.6	Not Amplified	1.1	Other/Unk	Yes
	AER_055	AER_055_P	Primary	36	pT2>	Negative	40	Pre	3	No chemotherapy	LHRH+TAM	LHRH+TAM	18.2	29.2	1	11	NA	NA	chemotherapy	Yes
	AER_055	AER_055_M	Metastasis	36	pT2>	Negative	40	Pre	3	No chemotherapy	LHRH+TAM	LHRH+TAM	18.2	29.2	1	11	Not Amplified	1	chemotherapy	Yes
	AER_060	AER_060_P	Primary	41	pT2>	Positive	8	Pre	not available	No chemotherapy	LHRH+TAM	LHRH+TAM	56.3	133.2	1	76.9	NA	NA	chemotherapy	Yes
	AER_060	AER_060_M	Metastasis	41	pT2>	Positive	8	Pre	not available	No chemotherapy	LHRH+TAM	LHRH+TAM	56.3	133.2	1	76.9	Not Amplified	1	chemotherapy	Yes
	AER_061	AER_061_P	Primary	50	pT2>	Positive	55	Pre	3	Anthracycline containing	AIs	TAM followed by AIs	93.9	128	1	34.1	NA	NA	chemotherapy	No
	AER_061	AER_061_M	Metastasis	50	pT2>	Positive	55	Pre	3	Anthracycline containing	AIs	TAM followed by AIs	93.9	128	1	34.1	Polysomy	1	chemotherapy	No
	AER_064	AER_064_P	Primary	43	pT2>	Positive	35	Pre	3	Anthracycline containing	LHRH+TAM	LHRH+TAM	43	47.5	1	4.5	NA	NA	hormone treatment	Yes
	AER_064	AER_064_M	Metastasis	43	pT2>	Positive	35	Pre	3	Anthracycline containing	LHRH+TAM	LHRH+TAM	43	47.5	1	4.5	NA	NA	hormone treatment	Yes
	AER_073	AER_073_P	Primary	41	pT1	Positive	22	Pre	2	No chemotherapy	LHRH+TAM	LHRH+TAM	30.5	113.6	0	83.1	NA	NA	chemotherapy	Yes
	AER_073	AER_073_M	Metastasis	41	pT1	Positive	22	Pre	2	No chemotherapy	LHRH+TAM	LHRH+TAM	30.5	113.6	0	83.1	Polyploidy	1.3	chemotherapy	Yes
	AER_074	AER_074_P	Primary	41	pT2>	Positive	26	Pre	2	No chemotherapy	LHRH+TAM	LHRH+TAM	90.6	179.5	0	88.9	NA	NA	hormone treatment	No
	AER_074	AER_074_M	Metastasis	41	pT2>	Positive	26	Pre	2	No chemotherapy	LHRH+TAM	LHRH+TAM	90.6	179.5	0	88.9	Not Amplified	1	hormone treatment	No
	AER_075	AER_075_P	Primary	40	pT2>	Positive	75	Pre	not available	Anthracycline containing	LHRH+TAM	LHRH+TAM	32	36.2	1	4.2	NA	NA	chemotherapy	Yes
	AER_075	AER_075_M	Metastasis	40	pT2>	Positive	75	Pre	not available	Anthracycline containing	LHRH+TAM	LHRH+TAM	32	36.2	1	4.2	Complex	0.6	chemotherapy	Yes
	AER_076	AER_076_P	Primary	33	pT2>	Positive	27	Pre	3	Anthracycline containing	LHRH+TAM	LHRH+TAM	9.7	36.1	1	26.4	NA	NA	chemotherapy	Yes
	AER_076	AER_076_M	Metastasis	33	pT2>	Positive	27	Pre	3	Anthracycline containing	LHRH+TAM	LHRH+TAM	9.7	36.1	1	26.4	Polysomy	1	chemotherapy	Yes
	AER_084	AER_084_P	Primary	42	pT2>	Positive	21	Pre	2	Other/Unk	LHRH+TAM	LHRH+TAM	77.9	131.5	1	53.6	NA	NA	chemotherapy	No
	AER_084	AER_084_M	Metastasis	42	pT2>	Positive	21	Pre	2	Other/Unk	LHRH+TAM	LHRH+TAM	77.9	131.5	1	53.6	NA	NA	chemotherapy	No
	AER_085	AER_085_P	Primary	47	pT2>	Positive	24	Pre	3	Anthracycline containing	LHRH+TAM	LHRH+TAM	97.3	179	0	81.7	NA	NA	hormone treatment	No
	AER_085	AER_085_M	Metastasis	47	pT2>	Positive	24	Pre	3	Anthracycline containing	LHRH+TAM	LHRH+TAM	97.3	179	0	81.7	Complex	0.5	hormone treatment	No
	AER_089	AER_089_P	Primary	48	pT1	Positive	21	Post	2	No chemotherapy	LHRH+TAM	LHRH+TAM	123.3	176.7	1	53.4	NA	NA	hormone treatment	No
	AER_089	AER_089_M	Metastasis	48	pT1	Positive	21	Post	2	No chemotherapy	LHRH+TAM	LHRH+TAM	123.3	176.7	1	53.4	NA	NA	hormone treatment	No
	AER_095	AER_095_P	Primary	64	pT1	Positive	21	Post	3	Anthracycline containing	AIs	AIs	48.9	70.2	1	21.3	Not Amplified	1	hormone treatment	Yes
	AER_095	AER_095_M	Metastasis	64	pT1	Positive	21	Post	3	Anthracycline containing	AIs	AIs	48.9	70.2	1	21.3	Amplified	NA	hormone treatment	Yes
	AER_096	AER_096_P	Primary	37	pT2>	Positive	35	Pre	3	No chemotherapy	LHRH+TAM	LHRH+TAM	50.2	52.9	1	2.7	NA	NA	chemotherapy	Yes
	AER_096	AER_096_M	Metastasis	37	pT2>	Positive	35	Pre	3	No chemotherapy	LHRH+TAM	LHRH+TAM	50.2	52.9	1	2.7	Polysomy	1	chemotherapy	Yes
	AER_098	AER_098_P	Primary	36	pT2>	Positive	28	Pre	2	Anthracycline containing	LHRH+TAM	LHRH+TAM	23.5	95.5	0	72	NA	NA	hormone treatment	Yes
	AER_098	AER_098_M	Metastasis	36	pT2>	Positive	28	Pre	2	Anthracycline containing	LHRH+TAM	LHRH+TAM	23.5	95.5	0	72	Not Amplified	1.07	hormone treatment	Yes
	AER_104	AER_104_P	Primary	41	pT2>	Positive	12	Pre	2	No chemotherapy	LHRH+TAM	LHRH+TAM	18	84.9	0	66.9	NA	NA	hormone treatment	Yes
	AER_104	AER_104_M	Metastasis	41	pT2>	Positive	12	Pre	2	No chemotherapy	LHRH+TAM	LHRH+TAM	18	84.9	0	66.9	Not Amplified	1.03	hormone treatment	Yes
	AER_106	AER_106_P	Primary	59	pT2>	Positive	33	Post	3	Anthracycline containing	AIs	AIs	97.8	142.1	1	44.3	NA	NA	Other/Unk	No
	AER_106	AER_106_M	Metastasis	59	pT2>	Positive	33	Post	3	Anthracycline containing	AIs	AIs	97.8	142.1	1	44.3	Polysomy	1.13	Other/Unk	No
	AER_107	AER_107_P	Primary	44	pT1	Positive	25	Pre	3	No chemotherapy	LHRH+TAM	LHRH+TAM	70	114.1	1	44.1	NA	NA	chemotherapy	No
	AER_107	AER_107_M	Metastasis	44	pT1	Positive	25	Pre	3	No chemotherapy	LHRH+TAM	LHRH+TAM	70	114.1	1	44.1	Not Amplified	1	chemotherapy	No
	AER_111	AER_111_P	Primary	39	pT1	Negative	27	Pre	2	No chemotherapy	LHRH+TAM	LHRH+TAM	168.2	227.9	0	59.7	NA	NA	hormone treatment	No
	AER_111	AER_111_M	Metastasis	39	pT1	Negative	27	Pre	2	No chemotherapy	LHRH+TAM	LHRH+TAM	168.2	227.9	0	59.7	Deletion	0.54	hormone treatment	No
	AER_113	AER_113_P	Primary	50	pT2>	Positive	8	Post	not available	Other/Unk	AIs	AIs	122.3	155.1	1	32.8	NA	NA	chemotherapy	No
	AER_113	AER_113_M	Metastasis	50	pT2>	Positive	8	Post	not available	Other/Unk	AIs	AIs	122.3	155.1	1	32.8	Not Amplified	1.03	chemotherapy	No
	AER_117	AER_117_P	Primary	41	pT2>	Positive	33	Pre	not available	Other/Unk	TAM	TAM	23.8	50.4	1	26.6	NA	NA	hormone treatment	Yes
	AER_117	AER_117_M	Metastasis	41	pT2>	Positive	33	Pre	not available	Other/Unk	TAM	TAM	23.8	50.4	1	26.6	Not Amplified	1.07	hormone treatment	Yes
	AER_120	AER_120_P	Primary	43	pT2>	Negative	23	Pre	3	No chemotherapy	LHRH+TAM	LHRH+TAM	12	94.4	1	82.4	NA	NA	hormone treatment	Yes
	AER_120	AER_120_M	Metastasis	43	pT2>	Negative	23	Pre	3	No chemotherapy	LHRH+TAM	LHRH+TAM	12	94.4	1	82.4	NA	NA	hormone treatment	Yes
	AER_121	AER_121_P	Primary	52	pT2>	Positive	17	Pre	3	Anthracycline containing	TAM	TAM	22.2	55.8	1	33.6	NA	NA	chemotherapy	Yes
	AER_121	AER_121_M	Metastasis	52	pT2>	Positive	17	Pre	3	Anthracycline containing	TAM	TAM	22.2	55.8	1	33.6	Monosomy	1.08	chemotherapy	Yes
	AER_122	AER_122_P	Primary	40	pT2>	Positive	14	Pre	not available	Other/Unk	TAM	TAM	57.6	58.7	1	1.1	Not Amplified	1	hormone treatment	Yes
	AER_122	AER_122_M	Metastasis	40	pT2>	Positive	14	Pre	not available	Other/Unk	TAM	TAM	57.6	58.7	1	1.1	Amplified	2.1	hormone treatment	Yes
	AER_124	AER_124_P	Primary	44	pT1	Negative	12	Pre	not available	No chemotherapy	LHRH+TAM	LHRH+TAM	36.8	84.8	0	48	NA	NA	Other/Unk	Yes
	AER_124	AER_124_M	Metastasis	44	pT1	Negative	12	Pre	not available	No chemotherapy	LHRH+TAM	LHRH+TAM	36.8	84.8	0	48	Not Amplified	1	Other/Unk	Yes
	AER_128	AER_128_P	Primary	38	pT2>	Positive	19	Pre	2	Anthracycline containing	LHRH+TAM	LHRH+TAM	60.8	99.7	1	38.9	NA	NA	hormone treatment	No
	AER_128	AER_128_M	Metastasis	38	pT2>	Positive	19	Pre	2	Anthracycline containing	LHRH+TAM	LHRH+TAM	60.8	99.7	1	38.9	Not Amplified	1	hormone treatment	No
	AER_130	AER_130_P	Primary	60	pT2>	Negative	28	Post	2	No chemotherapy	TAM	TAM	49.7	152.4	1	102.7	NA	NA	hormone treatment	Yes
	AER_130	AER_130_M	Metastasis	60	pT2>	Negative	28	Post	2	No chemotherapy	TAM	TAM	49.7	152.4	1	102.7	Polyploidy	1.18	hormone treatment	Yes
	AER_136	AER_136_P	Primary	45	pT2>	Positive	23	Pre	2	Other/Unk	LHRH+TAM	LHRH+TAM	72.5	94.3	1	21.8	NA	NA	chemotherapy	No
	AER_136	AER_136_M	Metastasis	45	pT2>	Positive	23	Pre	2	Other/Unk	LHRH+TAM	LHRH+TAM	72.5	94.3	1	21.8	NA	NA	chemotherapy	No
	AER_139	AER_139_P	Primary	57	pT2>	Positive	9	Post	not available	Other/Unk	AIs	TAM followed by AIs	102.2	195	1	92.8	NA	NA	hormone treatment	No
	AER_139	AER_139_M	Metastasis	57	pT2>	Positive	9	Post	not available	Other/Unk	AIs	TAM followed by AIs	102.2	195	1	92.8	NA	NA	hormone treatment	No
	AER_142	AER_142_P	Primary	49	pT1	Positive	16	Pre	not available	Other/Unk	LHRH+TAM	LHRH+TAM	125.8	228.1	1	102.3	NA	NA	chemotherapy	No
	AER_142	AER_142_M	Metastasis	49	pT1	Positive	16	Pre	not available	Other/Unk	LHRH+TAM	LHRH+TAM	125.8	228.1	1	102.3	Amplified	1.5	chemotherapy	No
	AER_143	AER_143_P	Primary	40	pT2>	Positive	18	Pre	2	Anthracycline containing	LHRH+TAM	LHRH+TAM	123.1	186.5	1	63.4	NA	NA	hormone treatment	No
	AER_143	AER_143_M	Metastasis	40	pT2>	Positive	18	Pre	2	Anthracycline containing	LHRH+TAM	LHRH+TAM	123.1	186.5	1	63.4	Polyploidy	0.96	hormone treatment	No
	AER_148	AER_148_P	Primary	58	pT2>	Negative	11	Post	2	No chemotherapy	AIs	TAM followed by AIs	62	143.2	0	81.2	NA	NA	chemotherapy	No
	AER_148	AER_148_M	Metastasis	58	pT2>	Negative	11	Post	2	No chemotherapy	AIs	TAM followed by AIs	62	143.2	0	81.2	Not Amplified	1	chemotherapy	No
	AER_149	AER_149_P	Primary	60	pT1	Positive	27	Post	2	Anthracycline containing	AIs	AIs	123.1	146.2	1	23.1	NA	NA	hormone treatment	No
	AER_149	AER_149_M	Metastasis	60	pT1	Positive	27	Post	2	Anthracycline containing	AIs	AIs	123.1	146.2	1	23.1	Polysomy	1	hormone treatment	No
	AER_151	AER_151_P	Primary	45	pT2>	Positive	18	Pre	2	Anthracycline containing	LHRH+TAM	LHRH+TAM	100.1	149.4	0	49.3	NA	NA	hormone treatment	No
	AER_151	AER_151_M	Metastasis	45	pT2>	Positive	18	Pre	2	Anthracycline containing	LHRH+TAM	LHRH+TAM	100.1	149.4	0	49.3	NA	NA	hormone treatment	No
	AER_152	AER_152_P	Primary	40	pT2>	Positive	32	Pre	3	Anthracycline containing	LHRH+TAM	LHRH+TAM	65.4	93.4	0	28	NA	NA	hormone treatment	No
	AER_152	AER_152_M	Metastasis	40	pT2>	Positive	32	Pre	3	Anthracycline containing	LHRH+TAM	LHRH+TAM	65.4	93.4	0	28	Deletion	0.5	hormone treatment	No
	AER_154	AER_154_P	Primary	60	pT1	Negative	18	Post	2	No chemotherapy	TAM	TAM	129.7	177.9	0	48.2	NA	NA	hormone treatment	No
	AER_154	AER_154_M	Metastasis	60	pT1	Negative	18	Post	2	No chemotherapy	TAM	TAM	129.7	177.9	0	48.2	NA	NA	hormone treatment	No
	AER_155	AER_155_P	Primary	46	pT2>	Positive	20	Pre	2	Anthracycline containing	LHRH+TAM	LHRH+TAM	194.7	242.9	0	48.2	NA	NA	hormone treatment	No
	AER_155	AER_155_M	Metastasis	46	pT2>	Positive	20	Pre	2	Anthracycline containing	LHRH+TAM	LHRH+TAM	194.7	242.9	0	48.2	Not Amplified	1	hormone treatment	No
	AER_157	AER_157_P	Primary	31	pT2>	Positive	29	Pre	3	Anthracycline containing	LHRH+TAM	LHRH+TAM	101.8	139	1	37.2	NA	NA	chemotherapy	No
	AER_157	AER_157_M	Metastasis	31	pT2>	Positive	29	Pre	3	Anthracycline containing	LHRH+TAM	LHRH+TAM	101.8	139	1	37.2	Not Amplified	1.1	chemotherapy	No
	AER_161	AER_161_P	Primary	52	pT2>	Positive	20	Pre	2	Anthracycline containing	AIs	AIs	51.7	71.4	1	19.7	NA	NA	chemotherapy	Yes
	AER_161	AER_161_M	Metastasis	52	pT2>	Positive	20	Pre	2	Anthracycline containing	AIs	AIs	51.7	71.4	1	19.7	Polyploidy	1	chemotherapy	Yes
	AER_163	AER_163_P	Primary	40	pT1	Negative	14	Pre	1	No chemotherapy	LHRH+TAM	LHRH+TAM	181.8	229.7	0	47.9	NA	NA	hormone treatment	No
	AER_163	AER_163_M	Metastasis	40	pT1	Negative	14	Pre	1	No chemotherapy	LHRH+TAM	LHRH+TAM	181.8	229.7	0	47.9	Not Amplified	0.98	hormone treatment	No
	AER_164	AER_164_P	Primary	47	pT2>	Positive	18	Pre	2	Anthracycline containing	LHRH+TAM	LHRH+TAM	74.7	111.5	0	36.8	NA	NA	hormone treatment	No
	AER_164	AER_164_M	Metastasis	47	pT2>	Positive	18	Pre	2	Anthracycline containing	LHRH+TAM	LHRH+TAM	74.7	111.5	0	36.8	Monosomy	1	hormone treatment	No
	AER_165	AER_165_P	Primary	43	pT1	Positive	30	Pre	3	Other/Unk	LHRH+TAM	LHRH+TAM	80.1	101.9	1	21.8	NA	NA	Other/Unk	No
	AER_165	AER_165_M	Metastasis	43	pT1	Positive	30	Pre	3	Other/Unk	LHRH+TAM	LHRH+TAM	80.1	101.9	1	21.8	NA	NA	Other/Unk	No
	AER_168	AER_168_P	Primary	71	pT2>	Negative	16	Post	1	No chemotherapy	TAM	TAM	148.2	176.1	0	27.9	NA	NA	hormone treatment	No
	AER_168	AER_168_M	Metastasis	71	pT2>	Negative	16	Post	1	No chemotherapy	TAM	TAM	148.2	176.1	0	27.9	Not Amplified	1.06	hormone treatment	No
	AER_171	AER_171_P	Primary	52	pT1	Positive	12	Post	2	Anthracycline containing	other_na	RCT	191.2	236.8	0	45.6	NA	NA	Other/Unk	No
	AER_171	AER_171_M	Metastasis	52	pT1	Positive	12	Post	2	Anthracycline containing	other_na	RCT	191.2	236.8	0	45.6	Not Amplified	1	Other/Unk	No
	AER_177	AER_177_P	Primary	52	pT1	Negative	15	Post	2	No chemotherapy	AIs	AIs	102.2	145.8	0	43.6	NA	NA	hormone treatment	No
	AER_177	AER_177_M	Metastasis	52	pT1	Negative	15	Post	2	No chemotherapy	AIs	AIs	102.2	145.8	0	43.6	Not Amplified	1.1	hormone treatment	No
	AER_178	AER_178_P	Primary	46	pT1	Negative	40	Pre	3	Other/Unk	LHRH+TAM	LHRH+TAM	192.2	204.8	1	12.6	NA	NA	hormone treatment	No
	AER_178	AER_178_M	Metastasis	46	pT1	Negative	40	Pre	3	Other/Unk	LHRH+TAM	LHRH+TAM	192.2	204.8	1	12.6	Not Amplified	1	hormone treatment	No
	AER_179	AER_179_P	Primary	43	pT1	Negative	38	Pre	3	No chemotherapy	AIs	LHRH+AIs	104.7	148.9	0	44.2	NA	NA	Other/Unk	No
	AER_179	AER_179_M	Metastasis	43	pT1	Negative	38	Pre	3	No chemotherapy	AIs	LHRH+AIs	104.7	148.9	0	44.2	NA	NA	Other/Unk	No
	AER_186	AER_186_P	Primary	49	pT1	Negative	25	Pre	2	No chemotherapy	LHRH+TAM	LHRH+TAM	98.3	100.6	1	2.3	NA	NA	chemotherapy	No
	AER_186	AER_186_M	Metastasis	49	pT1	Negative	25	Pre	2	No chemotherapy	LHRH+TAM	LHRH+TAM	98.3	100.6	1	2.3	NA	NA	chemotherapy	No
	AER_189	AER_189_P	Primary	48	pT2>	Positive	10	Pre	not available	Anthracycline containing	AIs	LHRH+AIs	152.6	153.5	1	0.9	NA	NA	hormone treatment	No
	AER_189	AER_189_M	Metastasis	48	pT2>	Positive	10	Pre	not available	Anthracycline containing	AIs	LHRH+AIs	152.6	153.5	1	0.9	NA	NA	hormone treatment	No
	AER_191	AER_191_P	Primary	42	pT1	Positive	21	Pre	3	Anthracycline containing	other_na	RCT	147.7	187.4	0	39.7	NA	NA	hormone treatment	No
	AER_191	AER_191_M	Metastasis	42	pT1	Positive	21	Pre	3	Anthracycline containing	other_na	RCT	147.7	187.4	0	39.7	Not Amplified	1	hormone treatment	No
	AER_193	AER_193_P	Primary	53	pT1	Positive	22	Post	2	Anthracycline containing	AIs	AIs	59.3	81	1	21.7	NA	NA	chemotherapy	Yes
	AER_193	AER_193_M	Metastasis	53	pT1	Positive	22	Post	2	Anthracycline containing	AIs	AIs	59.3	81	1	21.7	Deletion	0.83	chemotherapy	Yes
	AER_196	AER_196_P	Primary	36	pT1	Negative	15	Pre	2	No chemotherapy	LHRH+TAM	LHRH+TAM	117.8	154.3	0	36.5	NA	NA	hormone treatment	No
	AER_196	AER_196_M	Metastasis	36	pT1	Negative	15	Pre	2	No chemotherapy	LHRH+TAM	LHRH+TAM	117.8	154.3	0	36.5	Monosomy	0.9	hormone treatment	No
	AER_199	AER_199_P	Primary	42	pT2>	Positive	4	Pre	not available	Other/Unk	AIs	LHRH+AIs	117.6	123.4	0	6	NA	NA	chemotherapy	No
	AER_199	AER_199_M	Metastasis	42	pT2>	Positive	4	Pre	not available	Other/Unk	AIs	LHRH+AIs	117.6	123.4	0	6	NA	1.2	chemotherapy	No
	AER_200	AER_200_P	Primary	36	pT1	Positive	10	Pre	not available	Other/Unk	AIs	RCT	196.5	202.1	1	6	NA	NA	hormone treatment	No
	AER_200	AER_200_M	Metastasis	36	pT1	Positive	10	Pre	not available	Other/Unk	AIs	RCT	196.5	202.1	1	6	Not Amplified	1	hormone treatment	No
	AER_201	AER_201_P	Primary	38	pT2>	Negative	35	Pre	3	No chemotherapy	LHRH+TAM	LHRH+TAM	142.8	168.7	1	25.9	Amplified	> 2	hormone treatment	No
	AER_201	AER_201_M	Metastasis	38	pT2>	Negative	35	Pre	3	No chemotherapy	LHRH+TAM	LHRH+TAM	142.8	168.7	1	25.9	Amplified	> 2	hormone treatment	No
