# Supplementary material for: ESR1 gene amplification and MAP3K mutations are selected during adjuvant endocrine therapies in relapsing Hormone Receptor-positive, HER2-negative breast cancer (HR+ HER2- BC)
Source: PLoS Genet. 2023 Jan 3;19(1):e1010563. doi: 10.1371/journal.pgen.1010563 (PMC9839248; doi:10.1371/journal.pgen.1010563)
Supplement: S3 Table — (XLSX) [file pgen.1010563.s005.xlsx]

## Sheet: Sheet1
Supplementary Table S3: Cohort overview
	Study cohort	Initial cohort	p.value
Age ate Diagnosis	45.5 (40 - 53)	46 (40 - 53.7)	0.99
Menopausal status			0.08
Pre	0.68	0.57
Peri	0	0.05
Post	0.32	0.37
n.a	0	0.01
Histological subtype			0.89
Ductal invasive carcinoma	0.78	0.79
Lobular invasive carcinoma	0.16	0.14
Mixed invasive carcinoma	0.06	5
Tubulo-lobular	0	< 1%
n.a	0	0.02
Grade			0.68
x/n.a	0.22	0.24
1	0.03	0.05
2	0.39	0.4
3	0.36	0.31
T size			0.94
pT1	0.35	0.36
pT2>	0.65	0.62
x/n.a	0	0.02
Lynphonode Status			1
Negative	0.23	0.22
Positive	0.73	0.76
n.a	0	0.02
Ki67			0.75
Luminal A-like	0.36	0.43
Luminal B-like	0.62	0.56
n.a	0.01	0.01
Adjuvant Chemotherapy regimen			0.06
Anthracycline containing	0.43	0.36
No chemotherapy	0.37	0.36
Taxane containing	0	0.04
CMF-like	0	0.06
Other/n.a	0.2	0.18
Adjuvant endocrine treatment			0.17
Aromatase inhibitors (AIs)	0.16	0.15
LHRH + AIs	0.04	0.07
Tamoxifen followed by AIs	0.07	0.06
Tamoxifen (TAM)	0.15	0.16
LHRH + TAM	0.54	0.42
Random Clinical Trial	0.04	0.14
Relapse-free interval (mm, 95% CI)	74.5 (62.0 - 97.7)	70.5 (62.2 - 84.7)	0.58
