# Supplementary material for: ESR1 gene amplification and MAP3K mutations are selected during adjuvant endocrine therapies in relapsing Hormone Receptor-positive, HER2-negative breast cancer (HR+ HER2- BC)
Source: PLoS Genet. 2023 Jan 3;19(1):e1010563. doi: 10.1371/journal.pgen.1010563 (PMC9839248; doi:10.1371/journal.pgen.1010563)
Supplement: S4 Table — (XLSX) [file pgen.1010563.s006.xlsx]

## Sheet: Sheet1
Supplementary Table S4: Purity and ploidy estimate
	Sample	Purity	Ploidy
	AER_003_P	0.34	3.34
	AER_003_M	0.42	3.19
	AER_004_P	0.61	3.98
	AER_004_M	0.19	3.56
	AER_006_P	0.28	2.02
	AER_006_M	0.58	2.55
	AER_009_P	0.32	2
	AER_009_M	0.26	5.05
	AER_011_P	0.32	3.12
	AER_011_M	0.34	2.13
	AER_012_P	1	4
	AER_012_M	0.58	2.7
	AER_013_P	0.38	2.05
	AER_013_M	0.22	2.96
	AER_014_P	0.23	4.12
	AER_014_M	0.42	3.97
	AER_016_P	0.4	3.07
	AER_016_M	0.4	2.03
	AER_019_P	0.57	2.08
	AER_019_M	1	2.05
	AER_020_P	0.6	2.15
	AER_020_M	0.3	2
	AER_022_P	0.45	3.58
	AER_022_M	0.83	2.79
	AER_033_P	0.47	3.06
	AER_033_M	0.76	4.02
	AER_035_P	0.18	3.48
	AER_035_M	0.31	3.07
	AER_038_P	0.44	3.35
	AER_038_M	0.2	2.87
	AER_046_P	0.62	3.05
	AER_046_M	0.66	2.06
	AER_047_P	0.44	3.05
	AER_047_M	0.5	2.29
	AER_048_P	0.6	2.13
	AER_048_M	0.47	2.19
	AER_049_P	0.18	2.2
	AER_049_M	0.54	2.43
	AER_050_P	0.25	2.73
	AER_050_M	0.59	2.05
	AER_055_P	0.63	2.92
	AER_055_M	0.88	2.04
	AER_060_P	0.67	3.99
	AER_060_M	0.32	3.18
	AER_061_P	0.4	2.97
	AER_061_M	0.43	2.59
	AER_064_P	0.52	3.54
	AER_064_M	0.38	4.26
	AER_073_P	0.4	2.52
	AER_073_M	1	2.01
	AER_074_P	0.48	3.27
	AER_074_M	0.48	3.26
	AER_075_P	0.33	3.89
	AER_075_M	0.44	4.99
	AER_076_P	0.69	2.51
	AER_076_M	0.58	3.18
	AER_084_P	0.22	3.86
	AER_084_M	0.86	2
	AER_085_P	0.52	2.76
	AER_085_M	0.6	3.01
	AER_089_P	0.55	4
	AER_089_M	0.54	2.17
	AER_095_P	0.96	2.88
	AER_095_M	0.46	2.83
	AER_096_P	0.27	3.64
	AER_096_M	0.53	2.45
	AER_098_P	0.53	2.95
	AER_098_M	0.2	3.4
	AER_104_P	0.56	2.02
	AER_104_M	0.52	2
	AER_106_P	0.59	2.35
	AER_106_M	0.6	2.78
	AER_107_P	0.45	3.25
	AER_107_M	1	4
	AER_111_P	0.29	3.14
	AER_111_M	0.69	2.9
	AER_113_P	0.3	4.06
	AER_113_M	0.75	2.07
	AER_117_P	0.41	2.59
	AER_117_M	0.41	3.06
	AER_120_P	0.41	3.27
	AER_120_M	0.77	3.06
	AER_121_P	0.25	1.93
	AER_121_M	0.23	3.82
	AER_122_P	0.29	2.94
	AER_122_M	0.61	2.69
	AER_124_P	0.18	3.61
	AER_124_M	0.62	3.32
	AER_128_P	0.41	1.89
	AER_128_M	0.34	3.74
	AER_130_P	0.5	3.14
	AER_130_M	0.45	3.16
	AER_136_P	0.43	2.98
	AER_136_M	0.31	4.67
	AER_139_P	0.31	2.92
	AER_139_M	0.91	2.65
	AER_142_P	0.2	2.8
	AER_142_M	0.65	2.94
	AER_143_P	0.32	3.85
	AER_143_M	0.26	3.8
	AER_148_P	0.34	2.92
	AER_148_M	0.34	2.94
	AER_149_P	0.41	2.85
	AER_149_M	0.29	3.23
	AER_151_P	0.59	3.12
	AER_151_M	0.55	2.07
	AER_152_P	0.58	3.12
	AER_152_M	0.43	2.88
	AER_154_P	0.26	2.7
	AER_154_M	0.59	2.25
	AER_155_P	0.51	3.01
	AER_155_M	1	3.99
	AER_157_P	0.42	2.76
	AER_157_M	0.17	1.63
	AER_161_P	0.38	3.07
	AER_161_M	0.44	3.02
	AER_163_P	0.62	3.04
	AER_163_M	0.4	3.15
	AER_164_P	0.29	2.91
	AER_164_M	0.48	2.06
	AER_165_P	0.69	3.03
	AER_165_M	0.43	3.3
	AER_168_P	0.36	2.1
	AER_168_M	0.27	4.03
	AER_171_P	1	3.08
	AER_171_M	0.65	3.21
	AER_177_P	0.46	2.85
	AER_177_M	0.36	2.02
	AER_178_P	0.28	2.96
	AER_178_M	0.34	3.68
	AER_179_P	0.65	3.08
	AER_179_M	0.41	2.01
	AER_186_P	0.35	3.09
	AER_186_M	0.38	2.97
	AER_189_P	0.36	2.22
	AER_189_M	0.57	2
	AER_191_P	0.31	1.98
	AER_191_M	0.46	2.14
	AER_193_P	0.31	2.82
	AER_193_M	0.54	2.11
	AER_196_P	0.26	2.25
	AER_196_M	0.29	4.12
	AER_199_P	0.35	3.14
	AER_199_M	0.37	3.17
	AER_200_P	0.63	2.04
	AER_200_M	0.39	3.66
	AER_201_P	0.4	3.18
	AER_201_M	0.69	3
