# Supplementary material for: ESR1 gene amplification and MAP3K mutations are selected during adjuvant endocrine therapies in relapsing Hormone Receptor-positive, HER2-negative breast cancer (HR+ HER2- BC)
Source: PLoS Genet. 2023 Jan 3;19(1):e1010563. doi: 10.1371/journal.pgen.1010563 (PMC9839248; doi:10.1371/journal.pgen.1010563)
Supplement: S5 Table — (XLSX) [file pgen.1010563.s007.xlsx]

## Sheet: Sheet1
Supplementary Table S5: GO terms
	GO	Term	Group	n	HR_DRFS	HR.pval
	GO:0044666	MLL3/4 complex	Epigenetic Regulation	9	1.85815	0.0942488
	GO:0006342	chromatin silencing	Epigenetic Regulation	8	2.00556	0.0734674
	GO:0000784	nuclear chromosome, telomeric region	Cell Cycle/DNA replication	7	2.31241	0.0410094
	GO:0060071	Wnt signaling pathway, planar cell polarity pathway	WNT signaling pathway	6	2.0755	0.095266
	GO:0016746	transferase activity, transferring acyl groups	Epigenetic Regulation	7	2.4382	0.0328595
	GO:0042393	histone binding	Epigenetic Regulation	8	2.40089	0.0243539
	GO:0003712	transcription coregulator activity	Other	7	2.29668	0.0431763
	GO:0005813	centrosome	Cell Cycle/DNA replication	4	2.4885	0.0817452
	GO:0006281	DNA repair	DNA damage response	8	2.56113	0.0157268
	GO:0000793	condensed chromosome	Epigenetic Regulation	5	2.53229	0.0514348
	GO:0010216	maintenance of DNA methylation	Epigenetic Regulation	5	2.53229	0.0514348
	GO:0031060	regulation of histone methylation	Epigenetic Regulation	5	2.53229	0.0514348
	GO:0040029	regulation of gene expression, epigenetic	Epigenetic Regulation	5	2.53229	0.0514348
	GO:0040030	regulation of molecular function, epigenetic	Epigenetic Regulation	5	2.53229	0.0514348
	GO:0070602	regulation of centromeric sister chromatid cohesion	Epigenetic Regulation	5	2.53229	0.0514348
	GO:0000724	double-strand break repair via homologous recombination	DNA damage response	5	2.40297	0.0650397
	GO:0003684	damaged DNA binding	DNA damage response	8	2.01265	0.0734758
	GO:0060070	canonical Wnt signaling pathway	WNT signaling pathway	13	1.86578	0.0466829
	GO:0030521	androgen receptor signaling pathway	Androgen receptor	11	1.82426	0.0739518
	GO:0006283	transcription-coupled nucleotide-excision repair	DNA damage response	4	2.41706	0.0958378
	GO:0006475	internal protein amino acid acetylation	Epigenetic Regulation	4	2.41706	0.0958378
	GO:0018393	internal peptidyl-lysine acetylation	Epigenetic Regulation	4	2.41706	0.0958378
	GO:0018394	peptidyl-lysine acetylation	Epigenetic Regulation	4	2.41706	0.0958378
	GO:0043967	histone H4 acetylation	Epigenetic Regulation	4	2.41706	0.0958378
	GO:0043969	histone H2B acetylation	Epigenetic Regulation	4	2.41706	0.0958378
	GO:0060765	regulation of androgen receptor signaling pathway	Androgen receptor	4	2.41706	0.0958378
	GO:0061733	peptide-lysine-N-acetyltransferase activity	Epigenetic Regulation	4	2.41706	0.0958378
	GO:0140068	histone crotonyltransferase activity	Epigenetic Regulation	4	2.41706	0.0958378
	GO:0140069	histone butyryltransferase activity	Epigenetic Regulation	4	2.41706	0.0958378
	GO:0007059	chromosome segregation	Cell Cycle/DNA replication	6	2.4891	0.0392555
	GO:0031491	nucleosome binding	Other	5	3.22064	0.0144507
	GO:0006344	maintenance of chromatin silencing	Epigenetic Regulation	5	3.22064	0.0144507
	GO:0042766	nucleosome mobilization	Other	5	3.22064	0.0144507
	GO:0006306	DNA methylation	Epigenetic Regulation	9	2.10288	0.0416074
	GO:0000780	condensed nuclear chromosome, centromeric region	Cell Cycle/DNA replication	4	6.63021	0.000611761
	GO:0000082	G1/S transition of mitotic cell cycle	Cell Cycle/DNA replication	10	2.1761	0.0298653
	GO:0042127	regulation of cell proliferation	Cell Cycle/DNA replication	7	3.46275	0.00375855
	GO:0010212	response to ionizing radiation	DNA damage response	4	5.43241	0.00176453
